# Supplementary material for: Differences Due to Sex and Sweetener on the Bioavailability of (Poly)phenols in Urine Samples: A Machine Learning Approach
Source: Metabolites. 2023 May 11;13(5):653. doi: 10.3390/metabo13050653 (PMC10221303; doi:10.3390/metabo13050653)
Supplement: Supplementary file 1 [file metabolites-13-00653-s001.zip]

Archive with 1 entries (1 files):
- metabolites-2366250-supplementary.pdf
